# Supplementary material for: Long‐distance swimming by African lions in Uganda
Source: Ecol Evol. 2024 Jul 10;14(7):e11597. doi: 10.1002/ece3.11597 (PMC11236087; doi:10.1002/ece3.11597)
Supplement: Supplementary file 3 — Data S3 [file ECE3-14-e11597-s001.xlsx]

## Sheet: Summary
				Keyword combination	Source searched	Date of Search	Date Range of Material Searched	Potential Papers/Articles/Videos Recovered	Final material relevant for this study
				"African lion" and "swim"	Web of Science	2024-02-21	1900-2024	0	0
				"Panthera leo" and "swim"	Web of Science	2024-02-21	1900-2024	0	0
				"African lion" and "swim"	Google Scholar	2024-02-21	1900-2024	2	0
				"Panthera leo" and "swim"	Google Scholar	2024-02-21	1900-2024	4	1
				"African lion" and "swim"	YouTube	2024-02-21	Sorted by Relevance	7	7
				"Panthera leo" and "swim"	YouTube	2024-02-21	Sorted by Relevance	5	5
				"African lion" and "swim"	Google Search	2024-02-21	1900-2024	0	0
				"Panthera leo" and "swim"	Google Search	2024-02-21	1900-2024	0	0

## Sheet: Articles screened for relevance
African lion: swim (Google Scholar Search)	Comment
Wildt, D. E., Bush, M., Goodrowe, K., Packer, C., Pusey, A. E., Brown, J. L., ... & O'Brien, S. J. (1987). Reproductive and genetic consequences of founding isolated lion populations. Nature, 329(6137), 328-331.	Irrelevant - refers to sperm
Van Metter, J. E., Harriger, M. D., & Bolen, R. H. (2008). Environmental enrichment utilizing stimulus objects for African lions (Panthera leo leo) and Sumatran tigers (Panthera tigris sumatrae). Bios, 7-16.	Irrelevant - zoo enrichment

## Sheet: Articles screend for relevance2
Panthera leo: swim (Google Scholar Search)	Comment
Colahan, H., Asa, C., Azzarello-Dole, C., Boutelle, S., Briggs, M., Kellerman, L., ... & Ward, A. (2012). Lion (Panthera leo) Care Manual. Association of Zoos and Aquariums.	Not relevant - gives basic biology and ecology info and guidance on zoo keeping
Inogwabini, B. I., & Inogwabini, B. I. (2020). Lions of Malebo: Population and Conflicts with Humans. Reconciling Human Needs and Conserving Biodiversity: Large Landscapes as a New Conservation Paradigm: The Lake Tumba, Democratic Republic of Congo, 143-152.	Relevant but no evidence - only hypothesis
Ogutu, J. O., Kuloba, B., Piepho, H. P., & Kanga, E. (2017). Wildlife population dynamics in human-dominated landscapes under community-based conservation: the example of Nakuru Wildlife Conservancy, Kenya. PloS one, 12(1), e0169730.	Not relevant
Marowa, I., Matanzima, J., & Nhiwatiwa, T. (2021). Interactions between humans, crocodiles, and hippos at Lake Kariba, Zimbabwe. Human–Wildlife Interactions, 15(1), 25.	Not relevant
